# Supplementary material for: Y-chromosome genetic diversity of Bos indicus cattle in close proximity to the centre of domestication
Source: Sci Rep. 2020 Jun 19;10:9992. doi: 10.1038/s41598-020-66133-3 (PMC7305206; doi:10.1038/s41598-020-66133-3)
Supplement: Supplementary file 2 — Supplementary information 2. [file 41598_2020_66133_MOESM2_ESM.xlsx]

## Sheet: Sheet1
Table S5. All sample genotypes pertaining to the microsatellite loci used in the study
POPULATION	UMN0103	UMN0103	UMN0307	UMN0504	BM861	INRA189	DDX3Y1
DANGI	114	124	151	144	156	88	245
DANGI	114	124	149	144	156	88	245
DANGI	114	116	151	144	156	88	245
GIR	116	124	149	144	156	88	245
GIR	116	124	149	144	156	88	245
GIR	116	122	149	150	156	88	245
GIR	116	124	149	144	156	88	245
GIR	116	124	149	148	156	88	245
GIR	116	124	149	144	156	88	245
GIR	116	124	149	144	156	88	245
GIR	116	124	149	144	156	88	245
GIR	116	124	149	144	156	88	245
GIR	116	124	149	144	156	88	245
GIR	116	124	149	144	156	88	245
GIR	116	124	149	144	156	88	245
GIR	116	124	145	144	156	88	245
GIR	116	124	149	144	156	88	245
GIR	116	124	149	144	156	88	245
GIR	116	124	149	144	156	88	245
GIR	116	124	149	144	156	88	245
GIR	116	124	149	144	156	88	245
GIR	116	124	149	144	156	88	245
GIR	116	124	149	144	156	88	245
GIR	116	124	149	144	156	88	245
GIR	116	124	149	144	156	88	245
GIR	116	124	149	144	156	88	245
GIR	116	124	149	144	156	88	245
GIR	116	124	149	144	156	88	245
GIR	116	124	149	144	156	88	245
GIR	116	124	149	144	156	88	245
GIR	116	124	149	144	156	88	245
GIR	116	124	149	144	156	88	245
GIR	116	124	149	144	156	88	245
GIR	116	124	149	144	156	88	245
GIR	116	124	149	144	156	88	245
GIR	116	124	149	144	156	88	245
GIR	116	124	149	144	156	88	245
GIR	116	124	149	144	156	88	245
GIR	116	124	149	144	156	88	245
GIR	116	124	149	144	156	88	245
GIR	116	124	149	144	156	88	245
GIR	116	124	149	144	156	88	245
GIR	116	124	149	144	156	88	245
GIR	116	124	149	144	156	88	245
GIR	116	124	149	144	156	88	245
GIR	116	124	149	144	156	88	245
GIR	116	124	149	144	156	88	245
GIR	116	124	149	144	156	88	245
GIR	116	124	149	144	156	88	245
GIR	116	124	149	144	156	88	245
GIR	116	124	149	144	156	88	245
GIR	116	124	149	144	156	88	245
GIR	116	124	149	144	156	88	245
GIR	116	124	149	144	156	88	245
GIR	116	124	149	144	156	88	245
GIR	116	124	149	144	156	88	245
GIR	116	124	149	144	156	88	245
GIR	116	124	149	144	156	88	245
GIR	116	124	149	144	156	88	245
HARIANA	116	122	149	144	156	88	245
HARIANA	116	122	149	144	156	88	245
HARIANA	116	122	149	144	156	88	245
HARIANA	116	122	149	144	156	88	245
HARIANA	116	122	149	144	156	88	245
HARIYANA	116	122	149	144	156	88	245
KANGAYAM	114	124	151	144	156	88	245
KANGAYAM	114	124	151	144	156	88	245
KANGAYAM	114	124	151	144	156	88	245
KANGAYAM	114	124	151	144	156	88	245
KANGAYAM	114	124	151	144	156	88	245
KANGAYAM	114	124	151	144	156	88	245
KANGAYAM	114	124	151	144	156	88	245
KANKREJ	116	122	149	144	156	88	245
KANKREJ	116	122	149	144	156	88	245
KANKREJ	116	122	149	144	156	88	245
KANKREJ	124	124	155	144	156	88	245
KANKREJ	116	122	149	144	156	88	245
KANKREJ	116	122	149	144	156	88	245
KANKREJ	116	122	149	144	156	88	245
KANKREJ	116	122	149	144	156	88	245
KANKREJ	116	122	149	144	156	88	245
KANKREJ	116	122	149	144	156	88	245
KANKREJ	116	122	149	144	156	88	245
KANKREJ	116	122	149	144	156	88	245
KANKREJ	116	122	149	144	156	88	245
KANKREJ	116	124	149	144	156	88	245
KANKREJ	116	122	149	144	156	88	245
KHILLAR	114	124	151	144	156	88	245
KHILLAR	114	124	151	144	156	88	245
KHILLAR	114	124	151	144	156	88	245
KHILLAR	114	124	151	144	156	88	245
KHILLAR	114	124	151	144	158	90	245
KHILLAR	114	124	151	144	158	88	245
KHILLAR	114	124	151	144	158	88	245
KHILLAR	114	116	151	144	158	88	245
KHILLAR	114	124	151	144	158	88	245
KHILLAR	114	124	151	144	158	88	245
KHILLAR	116	124	149	144	158	88	245
KHILLAR	114	124	151	144	158	88	245
KHILLAR	114	124	151	144	158	88	245
KHILLAR	114	124	151	144	158	88	245
KHILLAR	114	124	151	144	158	88	245
KHILLAR	114	124	151	144	158	88	245
KHILLAR	114	124	151	144	158	88	245
KHILLAR	114	116	149	144	158	88	245
KHILLAR	116	122	149	144	158	88	245
KHILLAR	114	124	151	144	158	88	245
KRISHNA VALLEY	114	124	151	144	156	88	245
KRISHNA VALLEY	116	124	149	144	156	88	245
KRISHNA VALLEY	114	124	149	144	156	88	245
Malnad GIDDA	116	124	149	144	156	88	245
Malnad GIDDA	116	124	151	144	156	88	245
Malnad GIDDA	116	124	151	144	156	88	245
Malnad GIDDA	116	124	151	144	156	88	245
Malnad GIDDA	116	124	151	144	156	88	245
Malnad GIDDA	116	124	151	144	156	88	245
Malnad GIDDA	116	124	149	144	156	88	245
Malnad GIDDA	116	124	149	144	156	88	245
Malnad GIDDA	116	124	149	144	156	88	245
Malnad GIDDA	116	124	149	144	156	88	245
Malnad GIDDA	114	124	151	144	156	88	245
Malnad GIDDA	114	124	151	144	156	88	245
Malnad GIDDA	114	124	151	144	156	88	245
Malnad GIDDA	114	124	151	144	156	88	245
MEWATI	116	122	149	144	156	88	245
MEWATI	116	122	149	144	156	88	245
MEWATI	116	122	149	144	156	88	245
MEWATI	116	122	149	144	156	88	245
MEWATI	116	122	149	144	156	88	245
MEWATI	116	122	149	144	156	88	245
MEWATI	116	122	149	144	156	88	245
MEWATI	116	122	149	144	156	88	245
MEWATI	116	122	149	144	156	88	245
MEWATI	116	122	149	144	156	88	245
MEWATI	116	124	149	144	156	88	245
MEWATI	116	122	149	144	156	88	245
MEWATI	116	122	149	144	156	88	245
MEWATI	116	122	149	144	156	88	245
MEWATI	116	124	149	144	156	88	245
MEWATI	116	124	149	144	156	88	245
NAGORI	116	124	149	144	156	88	245
NAGORI	116	122	149	144	156	88	245
NAGORI	116	124	149	144	156	88	245
NAGORI	116	122	149	144	156	88	245
NAGORI	116	122	149	144	156	88	245
NAGORI	116	122	149	144	156	88	245
NAGORI	116	122	149	144	156	88	245
NAGORI	116	122	149	144	156	88	245
NAGORI	116	122	149	144	156	88	245
NAGORI	116	122	149	144	156	88	245
NAGORI	116	122	149	144	156	88	245
NAGORI	116	122	149	144	156	88	245
NAGORI	116	122	149	144	156	88	245
NAGORI	116	122	149	144	156	88	245
NAGORI	116	122	149	144	156	88	245
NAGORI	116	122	149	144	156	88	245
NAGORI	116	122	149	144	156	88	245
NIMARI	114	124	151	144	156	88	245
NIMARI	114	124	151	144	156	88	245
NIMARI	114	124	151	144	156	88	245
NIMARI	114	124	151	144	156	88	245
NIMARI	114	124	149	144	156	88	245
NIMARI	114	124	151	144	156	88	245
NIMARI	114	124	151	144	156	88	245
NIMARI	114	124	149	144	156	88	245
NIMARI	114	124	151	144	156	88	245
NIMARI	114	124	149	144	156	88	245
NIMARI	114	124	151	144	156	88	245
NIMARI	114	124	151	144	156	88	245
NIMARI	114	124	151	144	156	88	245
NIMARI	114	124	151	144	156	88	245
NIMARI	114	124	149	144	156	88	245
NIMARI	114	124	151	144	156	88	245
ONGOLE	116	124	149	144	156	88	245
ONGOLE	116	124	149	144	156	88	245
ONGOLE	116	124	149	144	156	88	245
ONGOLE	116	124	149	144	156	88	245
ONGOLE	116	124	149	144	156	88	245
ONGOLE	116	124	149	144	156	88	245
ONGOLE	116	124	149	144	156	88	245
ONGOLE	116	124	149	144	156	88	245
ONGOLE	116	124	149	144	156	88	245
ONGOLE	116	124	149	144	156	88	245
ONGOLE	116	124	149	144	156	88	245
PUNGANUR	116	124	149	144	156	88	245
PUNGANUR	114	124	153	144	156	88	245
PUNGANUR	116	124	149	144	156	88	245
PUNGANUR	116	124	149	144	156	88	245
PUNGANUR	116	124	149	144	156	88	245
PUNGANUR	116	124	149	144	156	88	245
PUNGANUR	116	124	149	144	156	88	245
RATHI	116	122	149	144	156	88	245
RATHI	116	124	149	144	156	88	245
RATHI	116	124	149	144	156	88	245
RATHI	116	124	149	144	156	88	245
RATHI	116	124	149	144	156	88	245
RATHI	116	124	149	144	156	88	245
RATHI	116	124	149	144	156	88	245
RATHI	116	124	149	144	156	88	245
RATHI	116	124	149	144	156	88	245
RATHI	116	124	149	144	156	88	245
RATHI	116	124	149	144	156	88	245
RATHI	116	124	149	144	156	88	245
RATHI	116	124	149	144	156	88	245
RATHI	116	124	149	144	156	88	245
RATHI	116	124	149	144	156	88	245
RATHI	116	124	149	144	156	88	245
RATHI	116	124	149	144	156	88	245
RATHI	116	124	149	144	156	88	245
RATHI	114	124	151	144	156	88	245
RATHI	116	124	149	144	156	88	245
RATHI	116	124	149	144	156	88	245
RATHI	116	124	149	144	156	88	245
RED SINDHI	114	124	149	144	156	88	245
RED SINDHI	114	124	149	144	156	88	245
RED SINDHI	114	124	149	144	156	88	245
RED SINDHI	114	124	149	144	156	88	245
RED SINDHI	114	124	149	144	156	88	245
RED SINDHI	114	124	149	144	156	88	245
RED SINDHI	116	124	149	144	156	88	245
RED SINDHI	116	124	149	144	156	88	245
RED SINDHI	116	124	149	144	156	88	245
RED SINDHI	116	124	149	144	156	88	245
RED SINDHI	116	124	149	144	156	88	245
RED SINDHI	114	124	149	144	156	88	245
RED SINDHI	114	124	149	144	156	88	245
RED SINDHI	114	124	149	144	156	88	245
RED SINDHI	116	124	149	144	156	88	245
RED SINDHI	114	124	149	144	156	88	245
RED SINDHI	114	124	149	144	156	88	245
SAHIWAL	116	124	149	144	156	88	245
SAHIWAL	116	124	149	144	156	88	245
SAHIWAL	116	124	149	144	156	88	245
SAHIWAL	116	124	149	144	156	88	245
SAHIWAL	116	124	149	144	156	88	245
SAHIWAL	116	124	149	144	156	88	245
SAHIWAL	116	124	149	144	156	88	245
SAHIWAL	116	124	149	144	156	88	245
SAHIWAL	116	124	149	144	156	88	245
SAHIWAL	116	124	149	144	156	88	245
SAHIWAL	116	124	149	144	156	88	245
SAHIWAL	116	124	149	144	156	88	245
SAHIWAL	116	124	149	144	156	88	245
SAHIWAL	116	124	149	144	156	88	245
SAHIWAL	116	124	149	144	156	88	245
SAHIWAL	116	124	149	144	156	88	245
SAHIWAL	116	124	149	144	156	88	245
SAHIWAL	116	124	149	144	156	88	245
SAHIWAL	116	124	149	144	156	88	245
SAHIWAL	116	124	149	144	156	88	245
SAHIWAL	116	124	149	144	156	88	245
SAHIWAL	116	124	149	144	156	88	245
SAHIWAL	116	124	149	144	156	88	245
SAHIWAL	116	124	149	144	156	88	245
SAHIWAL	116	124	149	144	156	88	245
SAHIWAL	116	124	149	144	156	88	245
SAHIWAL	116	124	149	144	156	88	245
SAHIWAL	116	124	149	144	156	88	245
SAHIWAL	116	124	149	144	156	88	245
SAHIWAL	116	124	149	144	156	88	245
SAHIWAL	116	124	149	144	156	88	245
SAHIWAL	116	124	149	144	156	88	245
SAHIWAL	116	124	149	144	156	88	245
SAHIWAL	116	124	149	144	156	88	245
SAHIWAL	116	124	149	144	156	88	245
SAHIWAL	116	124	149	144	156	88	245
SAHIWAL	116	124	149	144	156	88	245
SAHIWAL	116	124	149	144	156	88	245
SAHIWAL	116	124	149	144	156	88	245
SAHIWAL	116	124	149	144	156	88	245
SAHIWAL	116	124	149	144	156	88	245
SAHIWAL	116	124	149	144	156	88	245
SAHIWAL	116	124	149	144	156	88	245
SAHIWAL	116	124	149	144	156	88	245
SAHIWAL	116	124	149	144	156	88	245
SAHIWAL	116	124	149	144	156	88	245
SAHIWAL	116	124	149	144	156	88	245
SAHIWAL	116	124	149	144	156	88	245
SAHIWAL	116	124	149	144	156	88	245
SAHIWAL	116	124	149	144	156	88	245
SAHIWAL	116	124	149	144	156	88	245
SAHIWAL	116	124	149	144	156	88	245
THARPARKAR	116	124	149	144	156	88	245
THARPARKAR	116	124	149	144	156	88	245
THARPARKAR	116	124	149	144	156	88	245
THARPARKAR	116	124	151	144	156	88	245
THARPARKAR	116	124	149	144	156	88	245
THARPARKAR	116	124	149	144	156	88	245
THARPARKAR	116	122	149	144	156	88	245
THARPARKAR	116	122	149	144	158	88	245
THARPARKAR	116	122	149	144	156	88	245
THARPARKAR	116	122	149	144	156	88	245
THARPARKAR	116	124	149	144	156	88	245
THARPARKAR	116	124	149	144	156	88	245
THARPARKAR	116	124	149	144	156	88	245
THARPARKAR	116	124	149	144	156	88	245
VECHUR	116	124	149	144	156	88	245
VECHUR	116	124	149	144	156	88	245
VECHUR	116	124	149	144	156	88	245
KHERIGARH	114	124	149	144	156	88	245
KHERIGARH	116	122	149	144	156	88	245
